# Supplementary material for: Integration of large and diverse angiosperm DNA fragments into Asian Gnetum mitogenomes
Source: BMC Biol. 2024 Jun 25;22:140. doi: 10.1186/s12915-024-01924-y (PMC11197197; doi:10.1186/s12915-024-01924-y)
Supplement: Supplementary file 2 — Additional file 2: Tables S1‒S2. Table S1. tRNAs from native MTPTs. Table S2. Angiosperm mitochondrion-derived sequences shared by the two Asian Gnetum clades. [file 12915_2024_1924_MOESM2_ESM.xlsx]

## Sheet: Table S1
Table S1. tRNAs from native MTPTs
Species	Chromosomes/scaffolds	Locations	tRNA species	Scores1
G. gnemon	Chr 5	20,625‒20,698	trnM-CAU	69.2
G. gnemon	Chr 6	955‒1,028	trnW-CCA	71.1
G. parvifolium	Chr 3	4,194‒4,264	trnC-GCA	60.1
G. parvifolium	Chr 3	100,775‒100,848	trnM-CAU	69.2
G. parvifolium	Chr 5	2,223‒2,296	trnI-CAU	57
G. parvifolium	Chr 5	2,576‒2,649	trnH-GUG	51.1
G. parvifolium	Chr 8	38,322‒38,395	trnW-CCA	71.1
G. parvifolium	Chr 12	23,054‒23,125	trnV-GAC	57.3
G. ula	SC 1	61,880‒61,953	trnN-GUU	79.7
G. ula	SC 1	62,162‒62,235	trnR-ACG	56.2
G. ula	SC 1	65,994‒66,827	*trnA-UGC	69.5
G. ula	SC 1	66,899‒67,971	*trnI-GAU	72.5
G. ula	SC 1	86,451‒86,524	trnW-CCA	71.1
G. ula	SC 4	22,913‒22,983	trnC-GCA	60.1
G. ula	SC 4	25,945‒26,018	trnM-CAU	69.2
G. ula	SC 6	41,751‒41,824	trnH-GUG	51.1
G. ula	SC 6	42,119‒42,192	trnI-CAU	57
1 Scores of >= 20.0 bits are considered as functional tRNAs (Eddy and Durbin, 1999); *, intron-containing tRNAs

## Sheet: Table S2
Table S2. Angiosperm mitochondrion-derived sequences shared by the two Asian Gnetum clades
ID	Chromosomes	Locations		Length (bp)	Sequences	Matched angiosperm genera sorted by E-values from the lowest to the highest in blast seraches
		Start	End
1	G. gnemon_Chr1	3905	4000	96	CAAAGCAGCCCTCCATCTCGCATATAGAAATGGTTGACAGGCAGACCTATTCATGATATCGAATAGGAATGATCATTATCAGGGGATAAAGATATG	Castanospermum, Nicotiana, Solanum, Lycium, Stylosanthes, Arachis, Acacia, Selenicereus, and Alkekengi
2	G. gnemon_Chr1	4620	4989	370	TATTAAGCTTTCCCAGCAAGTCTATTGAATGGGGTACGAAAGAAAGATTGCTATTCAAATTGCATCGTTAAGAGTTCGTTCTTCTAGGGAGTAGTCAAGATAAGATGACTCTGATCTTTCCTTCTATGGAGCCGGATGTGAGCTTATCGCCTACTGATCTTAATCAAAAAGAGTCAATGGGAGCGGACACATCAATAGCAGCAGACGCAGAGGCAACTTGCTCTTCGGGCTAAGATGCTTACTTTGCCGTGGAAAGAGTAATGAGAGGACAGCCTTCTTGTTCTACCCTTCGAACTCGGAGATTGAAAGGTGATTGAATAGGAAGATCACTCTATGCAGCGACAGAGGCAAGATCTCTATATGTTGATAG	Styphnolobium, Castanospermum, Cicer, Medicago, Oxytropis, Astragalus, Phyllolobium, Ananas, Nicotiana, Trigonella, Solanum, Lycium, and Alkekengi
3	G. gnemon_Chr1	15791	16000	210	TTTCCTTCAATGAACAGACGAACCGAGCGAGCCAAATGCAAAGAACCCAAGTGAGTAGATCTGGTTACCTTTTCTAATACGTAATACTCATAGGCAATCTACTTAGGTGAGGTTGTTATCGGATATCGTGGAAGGTACAGGAATTGAAATTCATCGTCTAGCTGCTTCTATCTACGGGATTGGCTCAACAATCTCTATCTCGTTCCATGG	Cynomorium, Suriana, Alternanthera, Amaranthus, Cistanche, Linum, Chenopodium, Salicornia, Eucalyptus, Nepenthes, Betula, Rhododendron, Forsythia, Jasminum, Salix, Populus, and Silene
4	G. gnemon_Chr1	16235	16485	251	GGGGTGGGAATAGGGTATAGTTTCAGTTTCCTTCTCAAACCAGTAGCTGCCTCTGAAATTGCTAGAACAGCAAGGTAAGAAAGGAAGAGAATTTCAGTGCCAGTGAGTAAGGTATAAAGAAGTAAGCGGGTGAGCTCTCAGGTCTGGGGGTTAAGGGCTAGCAGTACTACCTGTAAAAGGTAAGGGCCTACTAAGCTAGTTCAACAAGAGAAAGTAAACTAGATAAGTCTTTCCTTGGGAGTTCTCTGCCA	Parietaria, Linaria, Viburnum, Suriana, Salix, Ananas, Populus, Ziziphus, Amborella, Passiflora, Cistanche, Hirtella, Couepia, Parinari, Hymenopus, Licania, Chrysobalanus, and Leptobalanus
5	G. gnemon_Chr1	17840	18000	161	CCTAGGAGATGAGTTCTTTTCGATTAGGACACGCAGCCACAAGAGGGAAGCAGCCAGGAATGCAGCTGGAGTGGAAAGGGATAACATTCGATCATCGGGCTCAGGTAAGGGTCTAGCCCTATGCTATGAATGAACAGATCCACGAGCTCTATCGATTAGAA	Castanospermum, Jatropha, Syzygium, Rhodomyrtus, Eucalyptus, Manihot, Melastoma, Medinilla, Asclepias, Fargesia, Ferrocalamus, Bambusa, Theobroma, Rhynchospora, Euonymus, Sapria, Hernandia, and Aeginetia
6	G. gnemon_Chr1	18033	18516	484	CTGATTCCCTTCCTTGGGTAACCTCCCCTGGAGCCGCTGATTCGCCTTTGTCTTATTATGAATCCTACTAGTTATATGGTCCACTTGCTGGCCTCTATTGGTTGAAGTACTATCAATGATGTTTTATTTTCGTTGGATGGGACATTGTTGATGCTTCAGCTGATTGTTGGCGTCTTGCGCGTGCGTCAGTTGATTATGTATACGTAATTGTTTTTGGATTTGAATCATGTTGATTCTTCGATGCGGGTTCAGAGTGGACGTTTGCCTGGCTATGTTTCCGATCGTTCGGTCGCCACTGTGGCTCGCTACCCTACTTCATTTTGCAAGATTTGGTATGTGCGGTTGGTCTGGGCCCTCTGTTCTTGCAGGTGGAAGCGTGCTCCCCATGTAGTTTTCTTC…	Crocus, Cocos, Asparagus, Leucaena, Styphnolobium, Bupleurum, Glycyrrhiza, Suriana, Viburnum, Caragana, Robinia, Pongamia, Zygophyllum, Musa, Amborella, Clematis, Corchorus, Euonymus, Fallopia, Rheum, Fagopyrum, Raphanus, Brassica, Sinapis, Eruca, Boechera, Physaria, and Arabidopsis
7	G. gnemon_Chr1	19001	19214	214	TTACGAGCGCTGCTCACAAGCGAGTACTTCACCCATATGATGATCCCTGTAGGCGAGGGGACATCGGGCGCATCAAGCTCAGAGTCTCCGGCGACTCCGCCTTCTCCGTCGGACTCCCTTATCGGCCATGCATCCTCCGAAACGGATTCGGGCAAAGAACAATCCGTCTCCTCCACGTCGTCTTCTACCCCGACTCCCGGTATTGAGAGTTCTC	Lonicera, Triosteum, Dendrobium, Hygrochilus, Phalaenopsis, Capsicum, Parietaria, Aconitum, Cuscuta, Solanum, Morus, Ipomoea, Alkekengi, and Mercurialis
8	G. gnemon_Chr1	19199	19483	285	GGTATTGAGAGTTCTCTCTCTTAATCCAGTTTCTTTCCTGGAATGAATTGATCTTTAAGGAGTCCCCTAGATAAGGAGGCATCTTAGGCCAGCAAGACTGTTAGAGATGAGATGTCAAGACAGCCAGTGGAAAGATTTTCACCTTATCCAGTACCAGGTGCAGAACCTTCCCCCTCTTCCGGGGTTTGAATGGAAGTTTGAGTGGAAGGTGGTTATCTATTCTCGTCCTTGCTTCTACCTATCCCTTACGAGCCCTCTTTATTTCCCTATTTGACTGTACCGTAA	Hibiscus, Gossypium, Dolichandrone, Markhamia, and Mammillaria
9	G. gnemon_Chr2	1655	1945	291	GGGACGGGAGTTCCTACGATTGAGAACGGGAAGAGCAAAGCTAGGGGTGATCCCATGATCTTACCGTGAAAGGTAGCCCAGCCCTACATTGGAAGAGATTGAGTTGGAAATGAGTTTTCACTGACTCACTTTCTGATTACGAGTTTTTCAGTTCCGGGTGGACTCGCTTACCTTTGTCAATCATTTTGTCTTTATTGTAGAACTGTTGAAGTGGTAGATCTTCTTGTAACATTTCACTTTGGTTATTCTGAATTGTATCATTGAGAAAGTGGATTTCAACTTCCCGTATGT	Lonicera, Triosteum, Magnolia, Juglans, Panax, Hedera, Sambucus, Ilex, Cinnamomum, Indigofera, Cocos, Phoenix, Glycine, Pueraria, Stylosanthes, Pachyrhizus, Apios, Paeonia, Psychotria, Robinia, Daucus, Cuminum, Ferula, Saposhnikovia, Apium, and Coriandrum
10	G. gnemon_Chr2	2090	2175	86	TAGCCCGAGGGAATGTAGGCGAACAAGGACGGTGCACGAAGGTGTGATTGATTGAGCGAAGGAGGCCGGCCTAACAAGAATCTCAA	Amborella, Hevea, and Myricaria
11	G. gnemon_Chr2	2564	2817	254	AGTCAAGCAAAGAAAAAGGTACGAGCGTAACCGATGATTGACGATCTGACCTTACAGGGTGTGACTCGTCTCGTCGTCCTTAAAGCACTAAGTGACTTACGGATCTCATTTAGCATCCCATCCCAGAAAACTTGTCTCTCACATCGGATCGCGAGACCCCCTAGCCGAGTGTGTTAAGCACACGCACATCGACACATTGCTTTGTGTCGTTCTTTATCACAGGTGCATGATTGGATCAGTGTTTCAGCCGGGAT	Gossypium, Neobartsia, Markhamia, Erythranthe, Cocos, and Theobroma
12	G. gnemon_Chr2	3003	3472	470	TCAAGAAGCCGAGGGTCCAGTGTGGCTTTTTCAAGCCGGCAACCTGACCAGCTAAGCTCCATTCCTGCGGGCGAAGTGAGGCAGGCCATTTAGCTAAGCTTTTTGAAGCGGAAGAAAAGTGCTTTAATTAGTTAGTGAATATAAAACCAAATTTAGTCGAGCATAGAATCACGCCGCTGGATCGTCTCAATCACTACCTTTCCCTGAGATGGATCGAATTCCCTTTTTTGTTAGTGCTAATTGAGCCGTAGATTGTGAGTGAGCCTTACTGATTGAAAAAAAGCTCTCATGAGATATTGTTGGCATGCCTACCAAATGGTGAAAAAGTCACAGGAAACCCTTCCGAGTTCTAACTCCCCGACTGGAAAGACTTGGTTTGCGTGCCTGATCTTCTTCTGC…	Bombax, Gossypium, Amborella, Asparagus, Phoenix, Hirtella, Leptobalanus, Hymenopus, Licania, Chrysobalanus, Parinari, Saurauia, Galeola, Dendrobium, Sapindus, Lagerstroemia, Apostasia, and Coffea
13	G. gnemon_Chr2	4001	4233	233	GGTGCTGGTGATAGAAGCGAAGGAAAGAAGGAATTAGAGTCAGCGGGAAGGGTAGAGGAAGTGAAACCCGCCAATCCCTTGTTTCGGGCTTACCTTGTATGAGGCAAAAAAGCTAACCCGTAAGCTAGTAAGTCACAGTCACCAGGGGAGAGAAAGAATCAGGTACGAAAGAAGAAGAATGATTTCCCAGGGATAGAATAAGGTGATAGAGTAGGGAATCCTAATAAGAAGGT	Santalum, Populus, Cynanchum, Hoya, Vernicia, Asclepias, and Physochlaina
14	G. gnemon_Chr2	4344	4751	408	CAAGAGCTATAGCTAGTCCCCTGGTTCTATTATAAGTAAGGTCAGCCAGATGAGAAAGTCAGAGTAAGGAAGTGCGAGATCCGCGCAGATATAGAATATAGAAGTCCCCGCGTTGTACTGTAGAAGTCAGCCCACCAGCAAGGAGTAGTGAAAAATGAATTCCAACGGGATAAAGAAAGTCAGGAAGGTTATTTTAAGCTAAACCAGCGCTGACGAACCGGCTAATCCAGTATACCCAGCGTAGTAAGCTAACCCTGTAAGCAGACTTTTAGTTAGTAATCCAACCCTAAAACCAGGTTCTCGTTCGTTAGTCTTGTATCCGTAAGCAGGAAATAAAGCAAGGATAGAATAAGGATGGGATAGTAATCCCGCTCTCTAACGCTCTAACCTCTAAGCCAG…	Jatropha, Hedera, Panax, Hibiscus, Cucurbita, Dichondra, Verbena, Corchorus, Cistanche, Euonymus, Cuscuta, Capsicum, and Mangifera
15	G. gnemon_Chr2	5001	5256	256	TGTCTCCTGCTTGGCTTTTATAGCTATTTTTAGTCAGCCCCAGGGGATAGAAAAAGGTTGGTTTGAGAGTCACCGAGTAAGGCAATGAGTAAGCAAACCCTGTAACCTGCCTTGCTAGAGTAAGCCAGTGATTCAAAGTCTAGCCCTGCCATGTCTCCATAAGCTAACCCTCTCTCTCTTCCTTTTAGTAAGCTAAACAACTAATCAAGGAAGCCAATGAACCAGCTTGTCCCAGGTGAAAGCGAATAGTAAGGAG	Passiflora, Hirtella, Leptobalanus, Hymenopus, Licania, Chrysobalanus, Parinari, Zantedeschia, and Pinellia
16	G. gnemon_Chr2	5377	5772	396	ATGAGCAAGCAAACCCTGCCTTTGAGTTGTAGGACCCAGGAGCAAGATATCTTAGAAGCAAGGCGCGAGTCATCAGCCTTCGAATCCCGGGTTATCAAGGAAAGGAAGTTCAAGATGAGAAGTCAACGTTCAAAGGCTTAAGAAGGTGATCAAGTCCGCCCCTGGTTCTGTAGCTAGAGCTAGTCAGTCCCTGGTAAGCAAGTACGGATATCGTAAGGAATGGGATAAATAAAGTAAGCCAATGCGTTGTAGGAGTTAGCCTCGTTCCCTACCCTCTTTTCCAGTAGTTAGTAATCCTACGCTCTCTAAAGTAAGGAAGGGGATCCTAAGAGTAAGGATAGGATTGGGATTTTCCATCTATCAAGTCAGCCCTACGCTCTAACCAGTGAGTAAGTC	Pinellia, Zantedeschia, Acer, Mammillaria, and Rhododendron
17	G. gnemon_Chr2	27382	27562	181	GATTACGGGAAGATCTCTTCAAGAGCCATATCTCTTTGTTCTCTGCCCTGGCCAGGCTCATGGCCTTTCCAATGGATCTTGATAAGGTCTTATCTTATGACAGGATTCAATGTTGATGCTTGATGTAATGCGATTTAACCCCACCCCAATGAGCGGATTCATTCATCTCACTTTCACTTCT	Corchorus, Haberlea, and Dorcoceras
18	G. gnemon_Chr3	1	375	375	AAGTGACCTTACGGGGCGTAGCTACACTTCAACACGAACCAGGGTTCAACCTAAGAGAGCTAGTCCTCACCCGACTTATAGACAAGATATTGAAGGCTGGCTATTCGTGACCGCAGGGCGATCAGCAGTCGGCCCCTCATTTCCGTTTGGAATACAGGAGGATTCCTATTGATAGAATATAGGCGGGAGAAGAGGTGGCAGGGGGTGCCGACCCTCTTAGAGTTCAGTACCGTGGGAATGTGATTAGGAGTCACATTTAGTTAGATTGGGTAACTCTCTCTATAGTTGCCACCTTTCCCATTTCGTCAGCCAACAAGAATCCCCCTTGGTCATCAGTAAACAAGGAAAGTAGCACTAAGCGACTAACAGCGGAGG	Gleditsia, Libidibia, Tamarindus, Gelsemium, Apostasia, Mangifera, Lophophytum, Haematoxylum, Ceratonia, Ligustrum, Hesperelaea, Forsythia, Fraxinus, Osmanthus, Olea, Chionanthus, Diospyros, Selenicereus, Mammillaria, Garcinia, Arachis, Musa, Cuscuta, Pueraria, Pulicaria, Cicer, Galeola, Cucumis, Acacia, Oenothera, Cynomorium, Chamaenerion, Cistanche, Psychotria, Phyllolobium, Leucaena, Coffea, S…
19	G. gnemon_Chr4	23309	23969	661	CTGTTCAACCAATTGACTCCTATAGTAGGTGGGGAAGTCTTTTTCTGCTTCATGACTGCCCACTGAGTGATGGGTGGTTCACCTAGACGCCCTAAGTTTCGTTGGACACTCTGCCAATCTTTCTTGGCGGATCCTATTCACTTCATCTTGGCAAAACGACGCTCTATGTCAGACATGCCATACCAATCCAAATAGTCCTCCATGTTATCAAACCAATCTGTGATTCTATATATTAGGGTCAAACTTTCCATCATATTCAGGGACATCAACTTTGACTCTCCTAGAAATGTCTCCTAAATCCTCATGACCATACCTAGGAGGTTGTGGTGAACGCCTGTTGTGTCTATCTGGAACCCTAGCATGGGGTCCGACTGGAACTCTACGGTCCTGTCTATGCTG…	Carica, Castanospermum, Echinosophora, Sapria, Ormosia, Oxytropis, Astragalus, Lupinus, Phyllolobium, Arachis, Tylosema, Senna, Stylosanthes, and Euonymus
20	G. gnemon_Chr4	25933	26000	68	AAGCAGGATTCATTAGTGGTCCATTCTTCCCGGTGCCTCAATAGGCGGGAATAGAAGGAGCAGGAACA	Manihot, Gleditsia, Schisandra, Lophophytum, Corchorus, Mammillaria, Kadsura, Ailanthus, Toona, Cynomorium, Nitraria, Aeginetia, Christisonia, Coptis, Passiflora, and Senna
21	G. gnemon_Chr4	26052	26900	849	CACATTTGATGGGCTTCTGGAGGAGGAGCTAGATAAAGGGTCCCTTGCTCAGTAGTTTCGAGGTCGTCCAAGACCAGACTTGAAAGACTGCCAATACTATTGGCAGGTCAAGCGGTTGGTTGGTGTCTGCATCCATCACCAAGGGAAGGAAGGCAGAAAGGATATTTACCAACACTACTTAAAGAGCACGGACTCGGCTTGGGAGCTCTCGCTCGGGCTTAGAATCTCATCTTCTTCTACTCATAAGAACCAGAACAGGCACTCGTAACCGTCCCTAACCTCTGTCTCTAACCTATTCCCTTTCCTCTGTCCTTTTACCCTTTGAACAGCAACCGGAAACAGGCATACAAGCAGGTCAGCTGGTCACGTCACTTCTTTGGTCTGCTTTGGTCAGGAACA…	Theobroma, Gleditsia, Castanospermum, Phoenix, Apios, Vitis, Lophophytum, Mammillaria, Sapria, Corchorus, Musa, Geoffroea, Manihot, Cuscuta, Hibiscus, Abelmoschus, Dalbergia, Salix, Paraprenanthes, Lactuca, Diplostephium, Populus, Pulicaria, Taraxacum, Ombrophytum, Gossypium, Gossypioides, Cichorium, Neolamarckia, and Erigeron
22	G. gnemon_Chr4	28332	28604	273	TCTTTCGTTCTATTATCGGTTTCACTTCATTTATGAATATGAATTGGACTACACGGTAGTGCTTTTCGGTTATAATAAATAAGTAAAAGGGACCCGACTGCCAACCTTCCCCTTTCCCTGCCGACTTATATGCATGGCAGGACCGAGAATTCAATAGCCATATAGATATAGATAAATGACAAGGGTTAAAGCATGCACAGCGTCCTCTCGCCGATGTTAATGAGTAGACACCACATCTCGACCTCTTTCCGCTTCATAAGGAAGGGCTTGCTC	Theobroma, Castanospermum, Gleditsia, Musa, Jasminum, Prosopis, Lophophytum, Evolvulus, Stylosanthes, Erythropalum, and Mammillaria
23	G. gnemon_Chr4	53783	54000	218	ATAGAGGAAGTGACATCTAAGGGGAAATAAGAGATGGCATCGAAAAGGAGAAGGCAAAGGGACTAAGAAAGAGTGTCTCGAGAAGGGGCTTTCAGGGACGACTGATTGACCATACTTTCCTTCGACGCAGGAAGCATCGAATTGCATTAGTGGGATAGCTTACTTCAATACTCCCCCAAGCCAGGAAAGCTAGTGCTCGTGAATGCGCTCCTTACATG	Ilex, Camellia, Argania, Rhododendron, Hedera, Panax, Euonymus, Amorphophallus, Dracaena, Aristolochia, Lagerstroemia, Gossypium, Coffea, Spirodela, Lonicera, Zantedeschia, Nymphaea, Tylosema, Bauhinia, Zygophyllum, Gossypioides, Ligustrum, Manihot, Sapria, Vitis, Plantago, Schisandra, Kadsura, Saurauia, Hirtella, Lotus, and Trifolium
24	G. gnemon_Chr3	60712	61100	389	GAATTGCTTCTAGACTTTGAACTGCAAGGTAGAGCTTTAAGCCTTCTCAAGTAAACTTACTCTAGAATCTTTCAGCGAAGGGTTAGTTGCCTTGCTGGCAGGGCTATAGGGTTCTCAATGGTTTGCTTATAGCCTTATAAAGGCATCCTGGTGGATAGGATGTTGAAAAATATCTATCACCGGGGATTGGCTATAAAGACTGGGCTAAGGGTATCGTTGCAAGATCCACCCAAAATAATGGTTAGCAGCCATTCGACGGAAGCGTACAGAGTCCCAGGCTTTCAATACCAAATCTTTTTCAACCGCGCTCTCGGAAAAGAGTTGCCTACCTACCATCATTGGGATGGATCAAGTCGAGGGTAGTTCCATGTAAGTAAGGTATTCGGGTA	Tamarindus, Cuscuta, Pulicaria, Mangifera, Ceratonia, Pueraria, Apostasia, Gleditsia, Hedera, Panax, Psychotria, Zygophyllum, Gelsemium, Bombax, Melampyrum, Mentha, Platostoma, Cynanchum, Coffea, Scyphiphora, Scutellaria, Hoya, Euonymus, Sophora, Ajuga, Prunella, Cistanche, Rotheca, Galeola, Salvia, Asclepias, Ballota, Vernicia, Cynomorium, Garcinia, Amaranthus, Gastrodia, Ligustrum, Olea, Chiona…
25	G. gnemon_Chr5	23182	24675	1494	AAAAAAGGTAAGTATTTCCTTCCACTCAATCTCTATGCACTCTGTAACTTTGATCTCTCACTACTCCCAATCAAGCTAAACCTACCAATGGTATGCCCACCTCTTCCTTGGCAATCACTCGTAGAGAATCCTTCTACCCTATCCGATGTGCATGGTGGTTACTTAAGCCTTCCCACAGGTGATATCTACCATCGTTACCGTCTTCTAACTTCACATGACTATAGCCATTTTTATATCAAGTTAGCAGACAATTACAAGGCCCTGCTCGAGGGAATAAGCTATATCCAGTCGGTGCCGTTTGAGATCCACAGTGAAGGGTTGTCCTTCATTCTTCGTAATCGGGATCGCTTAGTGGAATTGGGTCTTCTCATGCCTAGCTTCCTTCCTTCCTTGAATCTA…	Cocos, Haematoxylum, Libidibia, Geoffroea, Hygrochilus, and Chionographis
26	G. gnemon_Chr5	31305	31862	558	TATCCATCTTGTTTTCTTTATCTGCTATATCTCTTTCCCTCTCAGCCAATACCGATTTGATCTTTATGTTCTCATCCCGGAGTTGGAGTACTTGTTGCCTTAGTGATTTAATCAATATTTTACCAATGGTATTGAGTCCACCTAAGTCTGTTATATCAATTGGATCAGTATCAACCCAGTCATTTCCGTGATAGACAGGTTTCCTCTTTGTACCCACCTTAATCCCAAGTCTAATCAGTATATCCTTCTTGGTTATGTTCATAGTCTTATAATCAATCCGGAAGTTAGCTTCAACCTGGACCAGCTCTGTCCGAGCTAAATCCTTGTACTGTGACTCAAACCATTCTTCAGAGATAAATGCTTTAGCATGGCCCTTGTGTTTGAGTACATTTGCGCCTT…	Cocos, Ananas, Kandelia, Mercurialis, Mangifera, Paphiopedilum, Actinidia, Cinnamomum, Spondias, Populus, Cucumis, Saurauia, Triosteum, Prunella, Mentha, Cuminum, Scyphiphora, Aquilaria, Daucus, Ferula, Aeginetia, Apium, Coriandrum, Selenicereus, and Tolypanthus
27	G. gnemon_Chr5	33881	34000	120	AACCAAACAATGTTCTCTCACTCTTTCTTTTCCATTCCCATCGGGATGTGCTAAACTGCTTTCGATTTTCGCTTTATGCTTGATAGTTCACTTTCTAGGGCATATAAAGCTCTGTATCAT	Scyphiphora, Cannabis, Acer, Olea, Humulus, Euonymus, Ammopiptanthus, Sophora, Pueraria, Zantedeschia, Eucommia, Heuchera, Juglans, Allium, Ombrophytum, Cinnamomum, Machilus, Chamaenerion, Oenothera, and Galeola
28	G. gnemon_Chr5	34167	34905	739	CTTGGGCTTGGCTAACTTCAGATGATATGTTCTAGGCTGGGGGGTGCGGGACCCTCTTCCGCCCCTTGCCACTCGGTGAAACCCATGGTAATTCTTCCGGAAAGAAGAGGCCGATCGATGGTCACATACAACTCCTAACCACTCACCATCTTTATGTAGATGTTCAGTGCAAGGGTGAAATAGCTGGTTCGATAGGACCAGGGCGTTAGCTGCTGGTAGCCGTAATTGGGTGGCGATAGATCGGATCCTAAGTAGCTATAGGATGAACCCTGGAAGACGGCCCTACCGGAGGAAGCGGGTAGGGTGAATCTCCGTAACGATTCTAACGGCCTAGCTAACCGTTGATTCAATGTCCTCTTGATCGGGGCACCGGTTTGATTCTTGTTCTCAACTAGGTCT…	Forsythia, Olea, Chionanthus, Hesperelaea, Ficus, Pulsatilla, Aegiceras, Erythranthe, Dolichandrone, Jasminum, Phyllolobium, Sapria, Psychotria, Damnacanthus, Mammillaria, Passiflora, Sapindus, Castilleja, Lonicera, Triosteum, Haberlea, Capsicum, Myricaria, Asclepias, Misopates, Salacia, Dichondra, Hoya, Cynanchum, Corchorus, Cuscuta, Selenicereus, Solanum, Lagerstroemia, Christisonia, Coffea, Ae…
29	G. gnemon_Chr5	37846	38364	519	GAATAGGACCACCAATGTCAGGATAAGGTGGCGGAAGCAGCCATATAGAGCTATAAGTGCCAAGATGACATAGCAGCAGGGAAGACGGTAGGGATTACCACGCTATCAGGATCACAGACATCTGATCTTGTGAGAAAGGAGGAGGAGTAATTCACTCCAACCCACTTGATCATGCCAAACTAGGCGTAGCCACGACTGATAAGGGAAGTAGCTAATGTGAACGTTAGTAAATACGATGGATATAATTGCTGCTACTCCACCATACAGGTAAGATGATGCAATGTCATGCCGCTACAACGCTGCTAGATATACGGATTTTGGTTGATAGGTGTGTATAGAATGCAAGGAGAGCCCGAACCGGTGGCCCCATGCCAGGAACACAGACATTTGACCTAGGTA…	Rehmannia, Verbena, Butomus, Dolichandrone, Markhamia, Haberlea, Erythranthe, and Nepenthes
30	G. gnemon_Chr5	38531	38823	293	GTCCCAGAGGAAGGAAGATATGAGTGAGGGCGGGACATGACATACCTTCACGTAAGAGGAAGGTGCGGGTGTACAGGTCTAAGTCCTAGATGAGAAAGGCGATGTTCGCTAACCACCTAACCATCAGCAGATCTTCTTTCCAGGGCAGGTGAGGCTGCTCTGATTGATCCTAATCATGCGAAGCCCACGGGGCGGTATGGGCCTACCGCATTTCTGAAACCGTGCTTTCGATGGCAAGGCCAGAACAACCTTTACAAGGGACAGGATTTCTTTTCCAAGTTAGGCTGCTGCTC	Betula, Stewartia, Hedera, Ananas, Fagus, Calophyllum, Vitis, Acacia, Prosopis, Leucaena, Sapria, Camellia, Argania, Coptis, Passiflora, Apostasia, Tamarindus, Rheum, Asclepias, Eutrema, Schrenkiella, Ilex, Brassica, Viburnum, Carica, Schisandra, Kadsura, Zantedeschia, Toona, Sambucus, and Garcinia
31	G. gnemon_Chr7	8757	8922	166	CGTGTCAAACACGGTCGCCTTTGCAATCAAATCACGAAGCCAAATTCCCAACGACGAACATGACAAGCGAGCGTGCAGATAGGCTAAGCTAGAATGCCTAATGCCTGTTCGTGTACCTTTTCTGATACTACTGCGTGTTCGAGCTGTTCATCACTCGTCACCGTTG	Gleditsia, Gelsemium, Indigofera, and Coffea
32	G. gnemon_Chr7	61759	61819	61	TCATGTTGATTGCCTATCCGACCCAGCTCTAACAACTGGTTTGGTTTTTGAATCACAGACT	Vigna, Glycine, Bombax, Gossypium, Cocos, Hevea, Caragana, Pueraria, Toona, Macadamia, Amborella, Oxytropis, Astragalus, Buxus, Pachyrhizus, Arachis, Corchorus, Dracaena, Aquilaria, Musa, and Brasenia
33	G. gnemon_Chr7	62296	62516	221	GTATTCCAAGTGAGAAGACTTCCGTAGGTCGCTTTCCCAGTGAAAGAGAGCCCGCATGAAAGACGAGTCCTGTTCGTCCAACAGTTTGACCAGCCAGGAAGGATTGCAGGCAGGCTGAGAGGCAAGTGTAGCTAGTTTTGATTGAGCTCCTGACCTTTGACTAACCTGATCCCGAAAGAGTACTTTTGGTTGGTGTCATATGCTTGTCTCGTGCACACGGC	Euonymus, Hemerocallis, Asparagus, Vernicia, Alnus, Schisandra, Misopates, Dracaena, Nicotiana, Lycium, Eucalyptus, Ananas, Rhodomyrtus, Hevea, Solanum, Betula, Monotropa, Chionographis, Arctostaphylos, Leucaena, Vaccinium, Ferrocalamus, Bambusa, Dolichandrone, Verbena, Sapria, and Plantago
34	G. gnemon_Chr8	17550	18000	451	GGAGAAGGAAGTCTTAAGCAGCAAGCATGAGTGAACAGAGACTGCCCATGTCCCTAGCCTGGTACCTTCTTAGTTGCCTTCCTCTCAGCTTCTGTCAGCATAGAGGAAGGTTTTCACTTCCGTTGAGATCCGAATAAATGCCCTAGCTTCCTAGCATGACACATGAGCTACGCCATCAGAGACTGGATTAGAGCCTGGAAGGTCCACTAGCTAGTCAGGAAATATCACCGCTCCGTGGGCTTCTTTCGCTGCTCGTGGGCTTCTTTCGCTGCTCTCTTAAGCTATCGCTCGCTTTACGAGTGCAACCTTTCAACAAGAAACTGTTGTTTCAACAATGCTGGTATCTAGCTAAGAGTCAATATCCGTGAGGCCCTTCTCATACACATCCGTCCGAAGCAA…	Euonymus, Lonicera, Nelumbo, Monotropa, Coriaria, Misopates, Passiflora, Quercus, Aquilaria, Theobroma, Euphrasia, Psychotria, Rhododendron, Erythropalum, Aragoa, Arctostaphylos, Melampyrum, Ceratonia, Tribulus, Manihot, Aconitum, Amborella, Markhamia, Apostasia, Eucommia, Garcinia, Hygrochilus, Selenicereus, Phalaenopsis, Triosteum, Musa, Sambucus, Nepenthes, and Vitis
35	G. gnemon_Chr8	34520	34719	200	AGAACCTGCTTTTGATTGATATTGATCTCGAATAAGCTATTCCTAGTTTGATATATCCCTCCCTAGCTAGACAAATAAAACAAAGATATAGGTCCATAAACCTATCTATACGCCTAGCCTTAAGCAAAATACAAAATAAAGATCGGTAGCCCTATCCTATATAATATTACTTCGACTTGCTTGGATCGAAAGGAAGAACT	Nicotiana, Misopates, Solanum, Vernicia, Physochlaina, Ombrophytum, and Lycium
36	G. gnemon_Chr9	3008	3321	314	AAAAGCTTAGATTCATTGGATACCCGACTCTCACTCACCACCCAGGAGATGAACCGAAGATCATCCGTCGAGATGTATACTTCGATGAGTCAGTGCCATTCTTGAAGACACTTGTGGAAAGAAGGCATTGTTTCTGCATACGCTCCTGAACCAAAAGGCTTTCCCCCTCCTGCCAGTTCATCAGATTCGTGGAAAAAGAAGGACATACCACCTAAGAGACCAAAATAGGTGGAAATATCAATCTGGAGGAAACCTACTCAAAAGAGAATCGAAGGGTCCTCTGACTCCTGGAAAGTGAATAGAGAAAACCCACT	Tamarindus, Schisandra, Kadsura, Arctostaphylos, Gastrodia, Alnus, and Vaccinium
37	G. gnemon_Chr9	11629	12524	896	CTTCGAAAGGGAAAGGGGGCAAAGCCTTCCTAGGTTCCAAATTCAGTGGCTTAGAGAGAGAGAGATTGAGCCCCCACTTCAGCAGAACCATGCTGGGAAAATAAGGGGGAGCGCGGAGGGAAGACGAGCTGATATCCCATGCCATTCCTCACTCCGGAATGAAGGATAGCACCAAAGCGAAAGACCTACTTCAAGGCAAGGAGAGCAGACCAAGTCGGAGAAATAGGTTTTAAGGAACCAAGTCAGCAAGTCGAAGCTCAAGAACGACTTTATAGCTTATAAAAACTCTTTTGGCTCTCCAAGTATGTATTCTGTGTTCAATCCGGTGGCGTAGTCAAAGAACTTGCTAAGTTAGCCATTATCTTAGCCAATGGCCAAAAAGTCAACATGGCTCCTTTG…	Parietaria, Jasminum, Cynomorium, Dolichandrone, Markhamia, Camellia, Buxus, Asparagus, Spondias, Ilex, Erythropalum, Argania, Ligustrum, Sambucus, Quercus, Ombrophytum, Heuchera, Aegiceras, Viburnum, Theobroma, Hemiptelea, Triosteum, Linaria, Populus, Phoenix, and Salix
38	G. gnemon_Chr9	12588	12869	282	AAATGGGCCTAACTCCATTCGCTGATGAACCCTTAACCTCTGGCGGTATGCGTCGATGACGTGTGCCGTCTACTCTGCTTGAGTGCACACACTAGGGCTATCAAATTGAGCAGCTTCTCCTGTCCACTATGGCTTACTTGGTCTTCTCAAGGAAGACAGCCATCCCTCATGGTAGGAAAGCCTCACCTCCTAGACAAGGTGCAAGCGCTCGCTTTCTATAGCGAAATAGACTACTTAGGAAGAGTGCTTCTGGCGAGCCGAACCTCTTCATTAGCTGACTTG	Zantedeschia, Ananas, Carica, Cocos, Sapindus, Apostasia, Aristolochia, Dendrobium, Monotropa, Vitex, Leucaena, Styphnolobium, Nicotiana, Lupinus, Ceratonia, Misopates, Cicer, Bupleurum, Zygophyllum, Glycyrrhiza, Indigofera, Dorcoceras, Malania, Hyoscyamus, Pueraria, Apios, Punica, Phaseolus, Ammopiptanthus, Sophora, Linaria, Vigna, Lagerstroemia, Ombrophytum, Erycibe, Ipomoea, Convolvulus, Merre…
39	G. gnemon_Chr9	15874	16964	1091	AAGCGGCTCACTCACCTCTTTGAAAGAATCTCTGACTATGCCGCCTCTGTACCAACCTCTTCTTCTTCTTGGGAGAACCTCGTATTCGAGTTCTACTTCCTTCTTAGGATGATTCTTGTAAATGGGAAAGGAAAGCACCAGTGACTTTTGTCACCCGAGAGGTTCTTAGGGCATGTCATCAAGGAACGAGCCCCGAGGAAGTGGGTTGCGGTAAGGCATTTGCGGATTTAGAGTACGAGAACTCCTAAAAAGTCAGCATCATGGGGGCTAAGAACGGATTGAAATGTGATCTAGTGAACAGAGTAGATGTGTAAGATGGATTCATTGGATAAATCCATGTGGATTTGGGGAATAAATGACTATCCTTTTGAAAAGCGGGGTTCTTTCCCGAGAACCAAT…	Euonymus, Triosteum, Lonicera, Toona, Potentilla, Populus, Salix, Vernicia, Musa, Suriana, Tamarindus, Indigofera, Bupleurum, Glycyrrhiza, Trifolium, Lotus, Nepenthes, Geoffroea, Mammillaria, Zantedeschia, and Castanospermum
40	G. gnemon_Chr9	18007	18069	63	TCTAGCTCGTCATGACTCGATCATGACCTTAGGCGGAATTGGCCCTGGCCGGAAGAACGAAAG	Solanum and Capsicum
41	G. gnemon_Chr9	65176	66701	1526	ACCATCATTTTATTTTGTTTCTTGCTCTCCCTTAGCAGCGGGAAAGGAGTCTATCTATCTGCCTAGCTTTGGTAGATTTCCCCCAACGCAATCCGCAGTTTTGGATCCACGAATCCCTTGGTGGATAAGTCCGACGACTCAGCAGCAGTGCGGAATTGAGTTTCTCGTCCGGTGGATCTGATCTATAGTTAGGGGGCAATACATACCAAAAGGTTCGAAGAAGGAACGCGCATAAGAGTATATAACCAACCCACCCTTCTGTATAACCTATTCACATTAGTGAAGCGGCTGGATGCATAAGGGAAGTGCACGTTTGTGAGACCTTAGTCGGGATGCATAGGGGAGTCAACCTACGAGCACGGAAGAGCGTGGTACCGCTGCCCCTCTCTAAGTAAAGGA…	Erythropalum, Camellia, Argania, Amborella, Stewartia, Forsythia, Chionanthus, Hesperelaea, Osmanthus, Olea, Dolichandrone, Jasminum, Verbena, Erythranthe, Misopates, Macadamia, Linaria, Machilus, Cinnamomum, Liriodendron, Magnolia, Nelumbo, Viburnum, Corydalis, Diospyros, Arctostaphylos, Rhododendron, Rehmannia, Monotropa, Castilleja, Euphrasia, Rhazya, Neobartsia, Pedicularis, Melampyrum, Cynan…
42	G. gnemon_Chr9	67008	67637	630	GGATTCCAAGGACGTTGGGCTCTAAATTCACTTTGGTCCATGGTCATAGCTTTTTCATCAAACGAAAGAGGCTGGCCACACCAACCAACCCCGTTTTGAATGTCGACTGGAAAGTCAAATTCCCTGAAGCTCGTGTTATGGTTCTGCCTAGAGCAAATTCGGAAGTCCGATTCTCATTGACTCTGCTGATTCCATTTCTAGTTGCTACCAGAATAGACTCGCTATCAAGCTGCTTGGCTAAACCGTGATCAGTTCCACAATATCTTCAAGCGGGAAAGTGGCCATTCCATAACATTTGCAACCTCCCCTTTTAAGCAGTTAAGGATTGGAATAAGGCTGTTTTCGCTACCTCACAACAAGCGCCTTCCCTTCGTGCTTACTCGAGTGTTTGAAATGCCA…	Hevea, Euonymus, Aeginetia, Christisonia, Corchorus, and Oenothera
43	G. gnemon_Chr9	68002	68191	190	TGGTGGTATCACACCCTTCTCAAAGGAACCGTAGGTGACACTCTCGCGTCATACGGCTCCGCCCCGGAATCCTTTCCTTTGACCAAGAGATCCTCGAACCAACCTTCCCGAACTCTTCCTCTCCAACTCAGTCGAGTGACTCCGTACCTCGGTAAGCGCTTTCTTTTCATTCATTGATTGAATAAAGGTA	Manihot, Hevea, Salix, Populus, Prosopis, Acacia, Jatropha, Corydalis, Batis, Sapindus, Geoffroea, Dalbergia, Lilium, Brasenia, Stylosanthes, Haematoxylum, Libidibia, Spirodela, Melianthus, Scheuchzeria, Pinellia, Wolffia, Zantedeschia, Rhodomyrtus, Mercurialis, Amorphophallus, Couepia, Licania, Chrysobalanus, Hirtella, Hymenopus, Leptobalanus, Parinari, Fagus, Butomus, Ricinus, Salicornia, Echin…
44	G. gnemon_Chr9	70395	70533	139	TTCCCCACCGAACTATCCGCTTCGAAAATTACTTGCTGTTGGTTAGGTGCTTAGTCTCGGCTTTGGATCCACCATTGCTATCGTAGGATGATTAGACTGTCTTGAAGCCACTTCTCCGCTCTTCAAATCAGCTTCTTGG	Sapindus, Cuscuta, Caragana, Vicia, and Trifolium
45	G. gnemon_Chr9	71174	71530	357	CTACTTTCTACATAGCACACGTTCAGGAGAGAGGGAGAAAACCTTTAGCAAGTACTGCTGTGATCTTTGCCTTTAGCCTAGCAGTAGGAGGATTCTCTATTGCCGCTTTCATGTGACCACGAATGGCTCTTGTTCTCAGACCGGGAATCCTATCTTCCTATATGGTGATAATCCTTCTAACTCTTTTCAAGTCAAGAATGTGTAAACCAATGCCATATACCACATCGCAATAGGAGCTGCAGTTAGCTCGAAAGGTAGTTGAGTGGGTAGGCAACTCAATAGGAATTTGATCGCTAACACCTTAAAAGAAAGCCTTTTTTTCGATAGTTCTTAGAGGTGAACTATAAAGAAAGAGGA	Ailanthus, Capsicum, Hibiscus, Abelmoschus, Myricaria, Gossypium, Ricinus, Gossypioides, Tamarindus, Apostasia, Paropyrum, Aconitum, Hepatica, Acacia, Vicia, Pulsatilla, Stylosanthes, Galeola, Suaeda, Trifolium, Robinia, Passiflora, Beta, and Chlorophytum
